# Supplementary material for: Mechanistic principles of an ultra-long bovine CDR reveal strategies for antibody design
Source: Nat Commun. 2021 Nov 18;12:6737. doi: 10.1038/s41467-021-27103-z (PMC8602281; doi:10.1038/s41467-021-27103-z)
Supplement: Supplementary file 3 — Source Data [file 41467_2021_27103_MOESM3_ESM.xlsx]

## Sheet: Figure 1
Figure 1c - SDS-PAGE after immunoprecipitation of Expi293 cell supernatants
	in manuscript	on the gel	explanations
	NC-Cow1 wt	WT	wild type
	NC-Cow1 Δknob	NK	no knob
	NC-Cow1 Δstalk	NS	no stalk
	NC-Cow1 G-stalk	FS	flexible stalk
	NC-Cow1 wt→BS1	BS1
	NC-Cow1 wt→BS2	BS2
	NC-Cow1 wt→B4	B4
	NC-Cow1 wt→B13	B13
Figure 1d - Molecular mass of the constructs from triplicates
		Mm (kDa)
		1st replicate	2nd replicate	3rd replicate
	NC-Cow1 wt	52.8	52.1	52.5
	NC-Cow1 Δknob	46.9	46.9	45.7
	NC-Cow1 Δstalk	49.3	49.3	49.9
	NC-Cow1 G-stalk	49.8	48.3	48.1

## Sheet: Figure 2
Figure 2b - SDS-PAGE after immunoprecipitation of Expi293 cell supernatants
	in manuscript	on the gel	explanations
	NC-Cow1 wt	WT
	C(I,IV)S	2DS
	C(III,VI)S	2DSA
	C(II,V)S	2DSB
	C(I-VI)S	0DS
		Ctrl	mock transfection
Note: The samples on the left hand side of the gel are after immunoprecipitation. The samples on the right hand side of the gel are the cell supernatants before immunoprecipitation.

## Sheet: Figure 3
Figure 3c - Values from the replicates for the binding constants from SPR
		KD (nM)
	trastuzumab with 6 CDRs from NC-Cow1	2.64	2.88	3.49
	32H+109L with 6 CDRs from NC-Cow1	5.17	4.63	4.8
	PGT145 with 6 CDRs from NC-Cow1	3.73	3.71	4.49
Figure 3f - Values from the replicates for the binding constants from SPR
		KD (nM)
	trastuzumab with knob from NC-Cow1	12.84	23.67	16.41
	32H+109L with knob from NC-Cow1	7.36	6.58	5.47
	PGT145 with knob from NC-Cow1	5.13	6.5	11.37

## Sheet: Figure 4
Figure 4c - Values from the replicates for the binding constants from SPR
		KD (nM)
	NC-Cow1-LCB1	0.72	0.95	0.91
	trastuzumab-LCB1	0.47	0.47	0.58
	32H+109L-LCB1	0.53	0.54	0.46
	PGT145-LCB1	0.59	0.63	0.66
Figure 4h - Virus neutralization data for SARS-CoV-2
Note: The concentration in the left column is the protein concentration. The data for all six replicates with every of the constructs is shown.
nM	NC-Cow1-LCB1						trastuzumab-LCB1						PGT145-LCB1						32H+109L-LCB1
1000	95.9053	99.8201	99.4004	88.2072	91.8297	95.3934	97.9867	99.5796	99.7029	96.9111	93.4754	99.7507	97.2849	98.638	97.2581	94.9941	99.3359	101.248	100.073	99.0218	98.9836
316	97.2845	99.606	100.154	91.618	94.0761	96.4167	97.0765	99.4374	100.073	93.9632	96.5643	96.6619	99.0233	102.742	98.8082	97.1938	101.513	103.436	100.035	99.9586	99.9586	91.4056	91.6556	93.1215
100	98.5523	100.111	99.8629	88.8423	91.8062	93.3587	100.547	101.466	99.3236	100.715	100.076	99.198	98.4229	100.86	100.923	97.8732	109.528	102.825	100.045	101.641	103.562	94.1101	93.4624	94.0419
31.6	97.9869	100.334	99.8886	86.0901	91.2534	94.4878	99.2573	99.5038	100.442	97.659	100.314	100.152	98.6022	99.2473	98.5215	97.7581	103.862	102.227	100.819	101.125	103.046	94.2123	96.2464	97.8713
10		65.2723	64.1329	86.1136		92.0296	60.3919	95.4172	94.4785	93.3779	97.7348	102.265		65.914	87.8763		63.3806	81.6461	100.064	101.928	102.32	73.1109	33.976	38.8735
3.16	5.35964	38.9738	38.6739	0	0	5.37108	2.14601	0	2.23135	5.67558	12.612	4.09321	0	0	16.2814	0	0	0	20.0452	27.3197	26.8991	14.3972	3.65895	46.6119
1	0	0	0	0	0	0	0	0	0	0	2.67341	2.07731	0	0	0	0	0	0	0	0	0	0	0	0
0.316	0	0	0	0	0	0	0	0	0	0	0	2.73845	0	0	0	0	1.04035	0	0	0	0	0	0	0
0.1	0	0	0	8.4761	0	0	0	0	0	0	4.20159	3.13945	0	0	0	0	0	0	0	0	0	0	0	0
0.0316	0	7.24423	7.94666	0	4.21844	0	0	1.10304	0.24968	0	1.9039	0.625005	0	0	5.09857	1.58163	1.30522	0	0.898548	0	0	0	0	0
0.01	0	1.28209	3.9976	0	0	0	0	1.34007	5.42667	0	0	7.78902	0	0	5.99463	0	0	0	0	0	5.11408	0	0	0
0.00316	0	4.23746	1.25639	0	1.52507	0	0	8.24273	0	11.5065	0	1.03685	0	2.84947	2.32975	0	0	0	0	2.43755	0	0	0	0
0.001	0.768112	4.56297	14.3885	4.73595	0	0	0	3.15107	8.22376	0	6.53179	4.0065	0	3.89784	0	13.0984	0	0	0.24853	2.93461	3.54639	1.7272	3.23852	0
0.000316	0	4.89706	0.44259	1.07813	0	0	0	3.71997	4.4311	4.38583	1.49206	4.81937	0	3.53943	0.0896099	17.0026	0	0	0.793393	0	0	0	0	0
Figure 4i - Virus neutralization data for SARS-CoV-2 Alpha (B.1.1.7)
Note: The concentration in the left column is the protein concentration. The data for all six replicates with every of the constructs is shown.
nM	NC-Cow1 LCB1						trastuzumab LCB1						PGT145 LCB1						32H109L LCB1
1000	81.2818	88.5954	92.4648	75.7451	93.9297	88.5991	97.4635	95.6938	93.4973	96.8887	101.195	96.7196	93.278	100.439	99.4366	91.742	96.2704	97.7904	95.1365	94.5549	96.2627
316	80.3444	91.9743	96.1924	64.3879	72.9747	84.4632	85.4714	92.1961	72.5841	94.4989	95.1077	93.7549	93.8509	95.6412	100.01		98.7193	95.7848	89.4687	92.6244	93.1689	92.6645	93.9318	93.2494
100	81.7069	79.4507	70.2078	33.0999	56.6808	56.2081	83.7642	75.1449	86.0647	90.1589	68.5154	85.9768	85.3576	97.3456	88.0359	64.3081	70.557	70.9581	74.7793	90.9908	94.9633	72.0471	92.1283	81.4297
31.6	66.72	52.3107	60.8451	0	16.7797	38.4962	47.9024	68.316	30.695	52.6998	58.3023	52.046		71.0923	71.966	35.2591	46.5958	38.2253		65.1019	67.3418	43.5825	41.182	38.8546
10	30.0538	5.26814	18.4239	2.75724	0	2.87539	32.8603	40.1575	51.0045	26.8966	26.7163	9.79597	15.4492	0	0	6.83298	51.4619	27.0997	35.4261	61.1789	55.0408	17.0065	21.1738	27.4736
3.16	0	23.1325		0	0.577708	0	24.8447	26.3125	12.3634	14.6432	15.8719	21.0123	0	3.43264	34.2691	7.65631	39.893	15.3513	33.7926	50.9694	39.7203	21.1495	2.11617	12.5711
1	22.8492	13.3338	26.7185	0	0	0	9.83379	19.1193	14.0914	10.4047	11.284	0	0	0	0	0	16.523	13.6941	26.6521	13.72	31.7259	0	16.9821	4.99188
0.316	0	0	3.5351	0	0	0	1.38103	11.5098	11.4161	18.4872	32.1948	10.0665	13.5443	0	8.15908	0	22.8774	4.95409	0	25.4764	0	8.42811	0	3.28594
0.1	0	0	9.54077	0	0	0	0	0	6.21119	0	0	0	0	0	0	20.2702	23.8063	10.7385	0	1.15915	0	12.1324	0	0
0.0316	0	0	2.09635	0	0	0	32.954	0	3.04661	0	0	0	0	0	0	2.53685	13.198	21.8008	0	0	0	0	0	0
0.01	0	12.451	4.03648	0	0	0	0	0	18.3386	0	5.68144	1.17236	0	4.9938	6.92734	12.818	3.95131	21.8641	11.0098	20.019	3.59706	0	0	0
0.00316	6.51069	8.27641	40.2776	0	0	0	17.9222	0	7.96003	0	0	0	24.5011	0	0	25.8858	17.9585	18.6658	13.2497	27.8277	0	0	0	0
0.001	0	29.4543	23.1325	9.49275	0	0	26.4687	5.09734	29.0086	0	0	0	0	0	0	14.8763	0	13.4302	32.8397	1.86454	18.0142	0.812352	0	0.678307
0.000316	7.85134	16.6037	0	0	0	0	8.08495	11.77	16.7771	0	0	0	12.4129	0	0	0	17.5891	11.3402	27.7782	2.80505	18.7691	0	3.20064	19.9188

## Sheet: Table 1
Table 1 - Values from the replicates for the melting temperatures
		FarUV CD Tm (°C)			DSC Tm (°C)			nanoDSF Tm (°C)
NC-Cow1
	wt	64.7	66.21	66.89	69.46	69.35	69.34	70.96	70.94	70.94
	Δknob	66.86	68.13	67.45
	Δstalk	56.12	56.18	56.5
	G-stalk	53.33	53.37	53.33
	(stalk)2	64.05	63.42	62.62
	(stalk)3	60.44	62.12	62.37
	wt→BS1	55.66	55.3	55.6
	wt→BS2	55.92	55.7	55.65
	wt→B4	58.16	57.78	57.78
	wt→B13	55.31	54.93	55.03
	C(I,IV)S	65.21	66.18	64.5	67.35	66.68	66.45
	C(III,VI)S	67.33	66.5	66.93	67.8	67.74	66.6
	C(II,V)S	67.83	68.2	68.3	68.25	68.23	67.33
	C(I-V)S	66.46	66.76	65.2	67.24	67.11	66.93
	SB	65.56	66.26	64.87	67.35	66.86	66.91
	wt→PG16	64.49	63.86		65.65	65.18	65.18
	wt→VRC26.25	64.58	65.08		67.97	67.9	67.75
	withLCB1				66.43	66.45		68.62	68.61	68.65
trastuzumab
	wt				81.22	81.16		81.61	81.59	81.59
	+6 bovine CDRs							71.67	71.63	71.64
	+knob				78.28	78.25		78.77	78.74	78.76
	withLCB1				77.75	77.71		78.43	78.29	38.34
32H+109L
	wt				76.85	76.67		77.64	77.62	77.66
	+6 bovine CDRs				63.86	63.78		62.91	62.94	62.98
	+knob							77.96	77.95	78.00
	withLCB1							76.43	76.41	76.34
PGT145
	wt							75.42	75.56	75.39
	+6 bovine CDRs							73.36	73.4	73.46
	+knob							75.57	76.05	74.83
	withLCB1							74.46	74.33	74.17

## Sheet: Figure S1
Figure S1b - Values from the replicates for the binding constants from SPR
			KD (nM)			kon (1/Ms)			koff (1/s)
	NC-Cow1
		wt	2.24	3.4	4.06	215300	205500	177500	4.83E-4	6.99E-4	7.20E-4
		Δstalk	12.37	6.81	13.94	65580	77050	55270	8.11E-4	5.24E-4	7.70E-4
		G-stalk	3.67	4.77	4.53	152800	135500	132600	5.61E-4	6.46E-4	6.01E-4

## Sheet: Figure S2
Figure S2a - SDS-PAGE after immunoprecipitation of Expi293 cell supernatants
Note: The samples on the left hand side of the gel are after immunoprecipitation. The samples on the right hand side of the gel are the cell supernatants before immunoprecipitation.
Figure S2f - Values from the replicates for the binding constants from SPR
		KD (nM)			kon (1/Ms)			koff (1/s)
NC-Cow1
	wt	2.24	3.4	4.06	215300	205500	177500	4.83E-4	6.99E-4	7.20E-4
	(stalk)2	4.55	5.2	7.19	177300	142300	87870	8.07E-4	7.40E-4	6.31E-4
	(stalk)3	6	5.69	4.32	87870	175500	164600	6.31E-4	9.98E-4	7.10E-4

## Sheet: Figure S3
Figure S3b - SDS-PAGE after immunoprecipitation of Expi293 cell supernatants
		in manuscript	on the gel
		NC-Cow1 wt	WT	wild type
		NC-Cow1 Δknob	NK	no knob
		NC-Cow1 Δstalk	NS	no stalk
		NC-Cow1 G-stalk	FS	flexible stalk
		NC-Cow1 wt→BS1	BS1
		NC-Cow1 wt→BS2	BS2
		NC-Cow1 wt→B4	B4
		NC-Cow1 wt→B13	B13

## Sheet: Figure S4
Figure S4b - SDS-PAGE after immunoprecipitation of Expi293 cell supernatants
		in manuscript	on the gel
		NC-Cow1 wt	WT	wild type
		NC-Cow1 Δknob	NK	no knob
		NC-Cow1 Δstalk	NS	no stalk
		NC-Cow1 SB	1SB	salt bridge
		no	2SB
		no	3SB
		C(I,IV)S	2DS
		no	1DS
		C(I-VI)S	0DS

## Sheet: Figure S5 and S12
Figure S5b and S12b - SDS-PAGE after immunoprecipitation of Expi293 cell supernatants
		in manuscript	on the gel
		NC-Cow1 wt	WT	wild type
		NC-Cow1 Δknob	NK	no knob
		NC-Cow1 Δstalk	NS	no stalk
		NC-Cow1 wt→VRC26.25	VRC26
		NC-Cow1 wt→PG16	PG16
		no	CD4
		BOV-7 wt	BOV-7 WT	wild type
		BOV-7 Δknob	BOV-7 NK	no knob
